# Supplementary material for: Network analysis for estimating standardization trends in genomics using MEDLINE
Source: BMC Med Res Methodol. 2022 Oct 7;22:263. doi: 10.1186/s12874-022-01740-4 (PMC9540045; doi:10.1186/s12874-022-01740-4)
Supplement: Supplementary file 1 — Supplementary Material 1 [file 12874_2022_1740_MOESM1_ESM.xlsx]

## Sheet: Methods_Period analysis
No.	Similarity of 1 years	Similarity	Differences	Differences between	No.	Similarity of 2 year	Similarity	Differences	Differences between	No.	Similarity of 3 years	Similarity	Differences	Differences between
1	2000 : 2001	0.266667	-0.00691824	No1 - No2	1	2000:2001 : 2001:2002	0.514957	-0.0567242	No1 - No2	1	2000:2002 : 2001:2003	0.648686	0.0371677	No1 - No2
2	2001 : 2002	0.273585	-0.0248022	No2 - No3	2	2001:2002 : 2002:2003	0.571681	0.0536091	No2 - No3	2	2001:2003 : 2002:2004	0.611518	-0.04026	No2 - No3
3	2002 : 2003	0.298387	0.0041525	No3 - No4	3	2002:2003 : 2003:2004	0.518072	-0.0475947	No3 - No4	3	2002:2004 : 2003:2005	0.651778	-0.0433103	No3 - No4
4	2003 : 2004	0.294235	-0.102206	No4 - No5	4	2003:2004 : 2004:2005	0.565667	-0.0559068	No4 - No5	4	2003:2005 : 2004:2006	0.695089	-0.0394568	No4 - No5
5	2004 : 2005	0.39644	0.0191352	No5 - No6	5	2004:2005 : 2005:2006	0.621574	-0.00230919	No5 - No6	5	2004:2006 : 2005:2007	0.734545	0.0244161	No5 - No6
6	2005 : 2006	0.377305	-0.0118842	No6 - No7	6	2005:2006 : 2006:2007	0.623883	0.0193674	No6 - No7	6	2005:2007 : 2006:2008	0.710129	-0.00704241	No6 - No7
7	2006 : 2007	0.389189	0.00194007	No7 - No8	7	2006:2007 : 2007:2008	0.604516	-0.0239276	No7 - No8	7	2006:2008 : 2007:2009	0.717172	-0.0151623	No7 - No8
8	2007 : 2008	0.387249	-0.00622693	No8 - No9	8	2007:2008 : 2008:2009	0.628443	-0.0228801	No8 - No9	8	2007:2009 : 2008:2010	0.732334	-0.0127715	No8 - No9
9	2008 : 2009	0.393476	-0.0406843	No9 - No10	9	2008:2009 : 2009:2010	0.651323	0.0109725	No9 - No10	9	2008:2010 : 2009:2011	0.745106	0.0375127	No9 - No10
10	2009 : 2010	0.43416	-0.0044663	No10 - No11	10	2009:2010 : 2010:2011	0.640351	0.016478	No10 - No11	10	2009:2011 : 2010:2012	0.707593	-0.0628989	No10 - No11
11	2010 : 2011	0.438627	0.0420749	No11 - No12	11	2010:2011 : 2011:2012	0.623873	-0.0597047	No11 - No12	11	2010:2012 : 2011:2013	0.770492	0.00946798	No11 - No12
12	2011 : 2012	0.396552	-0.0881262	No12 - No13	12	2011:2012 : 2012:2013	0.683578	-0.00800465	No12 - No13	12	2011:2013 : 2012:2014	0.761024	0.00362873	No12 - No13
13	2012 : 2013	0.484678	-0.00177602	No13 - No14	13	2012:2013 : 2013:2014	0.691582	0.0100819	No13 - No14	13	2012:2014 : 2013:2015	0.757395	-0.00856235	No13 - No14
14	2013 : 2014	0.486454	0.00639098	No14 - No15	14	2013:2014 : 2014:2015	0.6815	-0.00738857	No14 - No15	14	2013:2015 : 2014:2016	0.765957	-0.00907482	No14 - No15
15	2014 : 2015	0.480063	-0.0107879	No15 - No16	15	2014:2015 : 2015:2016	0.688889	-0.0269457	No15 - No16	15	2014:2016 : 2015:2017	0.775032	-0.0230015	No15 - No16
16	2015 : 2016	0.490851	-0.0123284	No16 - No17	16	2015:2016 : 2016:2017	0.715835	-0.0205357	No16 - No17	16	2015:2017 : 2016:2018	0.798034	0.00176784	No16 - No17
17	2016 : 2017	0.503179	-0.037902	No17 - No18	17	2016:2017 : 2017:2018	0.73637	-0.000176316	No17 - No18	17	2016:2018 : 2017:2019	0.796266	0.022694	No17 - No18
18	2017 : 2018	0.541081	-0.00319164	No18 - No19	18	2017:2018 : 2018:2019	0.736547	0.0616154	No18 - No19	18	2017:2019 : 2018:2020	0.773572
19	2018 : 2019	0.544273	0.195675	No19 - No20	19	2018:2019 : 2019:2020	0.674931
20	2019 : 2020	0.348598

## Sheet: Content analysis
keyword	Academic	Technical	Phase0	Phase1	Phase2	Phase3	Phase4		Sum
gene	Genetics	Gene	25	61	391	302	323		1102
SNP	Genetics	Genetics term	1	9	190	175	161		536
protein	Proteomics	Proteomics	13	20	227	127	94		481
nano gram	General	Genetics term	0	0	17	172	284		473
genome	Genetics	Gene	14	17	155	134	150		470
disease	Medicine	Disease	10	19	97	106	97		329
allele	Genetics	Gene	31	21	84	62	64		262
tumor	Medicine	Disease	9	17	73	68	93		260
proteomics	Proteomics	Proteomics	0	9	123	68	41		241
Normfinder	Genetics	Software	0	0	55	110	60		225
genomics	Genetics	Genetics term	0	6	52	63	97		218
clinician	Medicine	Clinical	1	7	44	60	91		203
geNorm	Genetics	Software	0	0	56	100	47		203
Escherichia	Biology	Organism	20	19	63	45	44		191
WGS	Genetics	Methods	0	1	6	52	111		170
CpG	Genetics	Genetics term	1	2	53	42	49		147
therapy	Medicine	Clinical	3	7	32	37	65		144
diagnosis	Medicine	Clinical	2	6	43	29	61		141
gene normalization	Genetics	Genetics term	0	6	59	46	27		138
genetics	Genetics	Genetics term	1	4	26	38	65		134
Mycobacterium	Biology	Pathogen	10	9	40	34	41		134
biomarker	Medicine	Biologicals	0	0	51	37	41		129
Illumina	Genetics	Company/Institute	0	0	27	51	51		129
Bayesian	Statistics	Statistics	1	1	47	33	42		124
CNV	Genetics	Pathogen	0	0	28	36	58		122
Bestkeeper	Genetics	Software	0	0	21	63	37		121
peptide	Proteomics	Proteomics	0	3	60	31	23		117
bioinformatics	Genetics	Data related	1	1	28	31	54		115
database	General	Data related	0	8	49	25	33		115
trait	Genetics	Genetics term	3	3	43	28	38		115
algorithm	Statistics	Statistics	2	3	47	36	22		110
phenotype	Genetics	Genetics term	3	2	41	35	28		109
microarray	Genetics	Methods	0	11	76	14	8		109
GWAS	Genetics	Methods	0	0	20	36	51		107
bacteria	Biology	Pathogen	6	4	29	30	32		101
mRNA	Genetics	Gene	5	6	39	30	20		100
EGFR	Medicine	Biologicals	0	3	21	29	44		97
HCV	Medicine	Pathogen	11	12	28	26	19		96
STR	Genetics	Genetics term	7	7	33	26	18		91
qPCR	Genetics	Methods	0	2	32	38	19		91
tRNA	Genetics	Gene	1	6	22	42	14		85
Arabidopsis	Biology	Organism	2	4	38	21	15		80
dataset	General	Data related	0	1	15	26	36		78
NSCLC	Medicine	Disease	0	2	16	19	39		76
MLST	Genetics	Genetics term	0	0	17	26	30		73
KRAS	Medicine	Gene	0	0	13	29	30		72
genomic hybridization	Genetics	Methods	14	6	33	8	10		71
MGMT	Genetics	Genetics term	0	0	30	19	21		70
rRNA	Genetics	Gene	7	3	13	24	22		69
HBV	Medicine	Pathogen	8	13	25	13	9		68
WHO	Medicine	Company/Institute	2	2	15	16	30		65
genomic DNA	Genetics	Gene	5	4	23	23	9		64
measurement	General	Methods	2	1	24	20	17		64
knowledge	General	Data related	2	1	24	19	17		63
pathogen	Medicine	Pathogen	0	1	15	16	31		63
AML	Medicine	Disease	2	5	8	18	29		62
cDNA	Genetics	Gene	9	12	26	11	4		62
software	General	Software	1	1	26	19	15		62
methylation	Genetics	Genetics term	0	1	18	15	27		61
DNA methylation	Genetics	Genetics term	0	0	13	18	27		58
Taqman	Genetics	Company/Institute	1	5	32	14	5		57
animal	Biology	Organism	1	1	16	18	21		57
VNTR	Genetics	Genetics term	5	4	17	23	7		56
HLA	Medicine	Biologicals	8	5	8	18	16		55
Pseudomonas	Biology	Pathogen	2	4	13	19	17		55
codon	Genetics	Gene	4	7	28	8	7		54
reproducibility	Statistics	Statistics	2	0	18	14	15		49
IHC	Medicine	Methods	1	2	12	10	23		48
BAC	Genetics	Gene	1	1	34	6	5		47
miRNA	Genetics	Gene	0	2	15	21	9		47
MiSeq	Genetics	Methods	0	0	1	21	25		47
TMZ	Genetics	Methods	0	0	15	12	18		45
FDR	Statistics	Statistics	0	0	13	14	18		45
CSF	Medicine	Biologicals	2	0	18	12	12		44
targeted therapy	Medicine	Clinical	0	0	7	14	23		44
FDA	Medicine	Company/Institute	0	1	8	15	20		44
GenBank	Genetics	Data related	3	4	18	7	12		44
CAG	Genetics	Gene	5	6	15	13	5		44
mtDNA	Genetics	Gene	1	3	16	11	13		44
RNA	Genetics	Gene	0	1	13	15	15		44
GBM	Medicine	Disease	0	0	9	12	22		43
Klebsiella	Biology	Pathogen	1	0	7	10	25		43
glycan	Proteomics	Biologicals	0	0	13	16	13		42
mitochondrial genome	Genetics	Gene	1	4	10	19	8		42
nucleotide	Genetics	Gene	1	1	15	12	12		41
KEGG	Genetics	Data related	0	0	13	7	20		40
NCBI	General	Data related	0	2	12	12	14		40
haplotype	Genetics	Genetics term	4	4	7	15	10		40
MLPA	Genetics	Methods	0	0	14	8	18		40
HPV	Medicine	Pathogen	4	2	13	14	7		40
Streptococcus	Biology	Pathogen	2	4	10	11	13		40
precision	Medicine	Clinical	0	0	3	11	25		39
heterogeneity	Genetics	Genetics term	1	0	10	16	12		39
metagenomics	Genetics	Genetics term	0	0	8	14	17		39
antibody	Medicine	Biologicals	3	0	15	11	9		38
MHC	Genetics	Biologicals	8	3	6	6	14		37
chromosome	Genetics	Gene	3	4	18	4	8		37
encode	Genetics	Genetics term	1	1	16	11	8		37
BRAF	Medicine	Biologicals	0	0	4	16	16		36
ACMG	Genetics	Company/Institute	0	0	0	13	23		36
LOD	Genetics	Genetics term	1	1	16	9	9		36
Candida	Biology	Pathogen	0	4	9	11	12		36
enzyme	Proteomics	Proteomics	2	5	12	13	4		36
omics	Proteomics	Proteomics	0	0	10	10	16		36
SRM	Proteomics	Proteomics	1	3	6	17	9		36
inhibitor	Genetics	Biologicals	3	1	11	6	14		35
plasmid	Genetics	Gene	2	3	13	6	11		35
electrophoresis	Genetics	Methods	3	2	18	6	6		35
spectrometry	Proteomics	Methods	0	1	14	7	13		35
Affymetrix	Genetics	Company/Institute	0	2	25	6	1		34
amplicon	Genetics	Gene	0	4	11	13	6		34
exome	Genetics	Gene	0	0	1	14	19		34
genome gene	Genetics	Gene	2	1	9	11	11		34
microsatellite	Genetics	Gene	3	3	14	5	9		34
phenotypic	Genetics	Genetics term	0	5	12	7	10		34
phylogenetic	Genetics	Genetics term	0	0	17	6	11		34
availability	Statistics	Statistics	0	3	6	11	14		34
genome consortium	Genetics	Company/Institute	0	2	20	8	3		33
HapMap	Genetics	Company/Institute	0	0	25	7	1		33
PTEN	Genetics	Disease	0	0	10	12	11		33
MSI	Genetics	Genetics term	1	6	7	1	18		33
fluorescence	Genetics	Methods	4	2	13	6	8		33
throughput	General	Methods	0	1	12	11	9		33
DNA	Genetics	Gene	2	1	15	5	9		32
PCR gene	Genetics	Methods	1	0	9	16	6		32
proteome	Proteomics	Proteomics	0	0	18	6	8		32
chemotherapy	Medicine	Clinical	0	2	6	9	14		31
MDR	Medicine	Clinical	0	0	6	12	13		31
ovarian	Medicine	Clinical	1	4	6	13	7		31
CLSI	Medicine	Company/Institute	0	0	4	10	17		31
histone	Genetics	Gene	0	0	9	14	8		31
PTM	Genetics	Genetics term	0	0	7	13	11		31
RFLP	Genetics	Methods	7	4	15	2	3		31
taxon	Biology	Organism	1	0	9	8	13		31
Clostridium	Biology	Pathogen	1	1	15	7	7		31
reliability	Statistics	Statistics	1	0	12	9	9		31
biopsy	Medicine	Clinical	1	2	7	3	17		30
QTL	Genetics	Genetics term	0	0	21	5	4		30
PFGE	Genetics	Methods	1	0	7	14	8		30
SILAC	Proteomics	Methods	0	0	11	12	7		30
IDH	Medicine	Biologicals	0	0	4	5	20		29
genome database	Genetics	Data related	1	3	11	7	7		29
adenocarcinoma	Medicine	Disease	0	1	4	12	12		29
glioma	Medicine	Disease	1	2	6	10	10		29
tuberculosis	Medicine	Disease	4	2	10	2	11		29
subtype	Genetics	Genetics term	3	1	11	3	11		29
gene microarray	Genetics	Methods	0	2	22	3	1		28
genotyping	Genetics	Methods	2	3	9	4	10		28
NMR	Proteomics	Methods	0	4	13	9	2		28
polymerase	Genetics	Methods	1	1	15	8	3		28
Han	Biology	Organism	0	2	12	7	7		28
microorganism	Biology	Pathogen	1	2	7	6	12		28
VUS	Medicine	Clinical	0	1	1	5	20		27
complexity	Genetics	Genetics term	0	1	11	10	5		27
susceptibility	General	Genetics term	1	0	3	11	12		27
MALDI	Proteomics	Methods	0	1	19	4	3		27
spectrometry proteomics	Proteomics	Methods	0	0	10	5	12		27
Staphylococcus	Biology	Pathogen	0	0	13	8	6		27
GitHub	General	Software	0	0	0	8	19		27
workflow	General	Clinical	0	0	3	10	13		26
Proteomexchange	Proteomics	Data related	0	0	1	12	13		26
Alzheimer	Medicine	Disease	2	0	8	6	10		26
aCGH	Genetics	Methods	0	0	12	10	4		26
DIGE	Genetics	Methods	0	1	14	6	5		26
SYBR	Genetics	Methods	0	1	13	8	4		26
pubmed	General	Data related	0	0	4	8	13		25
transcriptional gene	Genetics	Gene	0	0	3	10	12		25
HeLa	Biology	Organism	1	1	6	5	12		25
Salmonella	Biology	Pathogen	1	1	12	8	3		25
ROC	Statistics	Statistics	0	0	7	5	13		25
vaccine	Medicine	Clinical	2	3	7	5	7		24
CMA	Genetics	Methods	0	0	2	7	15		24
in vivo	General	Methods	0	2	11	4	7		24
oryza	Biology	Organism	0	0	6	10	8		24
mycoplasma	Biology	Pathogen	3	3	4	7	7		24
Markov	Statistics	Statistics	0	1	14	6	3		24
PCA	Statistics	Statistics	0	0	8	7	9		24
metabolite	Proteomics	Biologicals	0	1	9	7	6		23
diagnostics	Medicine	Clinical	0	1	7	7	8		23
metastatic	Medicine	Clinical	0	2	2	8	11		23
tumor DNA	Medicine	Disease	0	0	1	6	16		23
genomic gene	Genetics	Gene	0	2	7	5	9		23
Taqman PCR	Genetics	Methods	1	3	12	5	2		23
TMT	Proteomics	Methods	0	0	4	10	9		23
MMR	Medicine	Clinical	1	1	7	4	9		22
outbreak	Medicine	Clinical	0	0	3	9	10		22
ClinVar	Genetics	Data related	0	0	0	6	16		22
EHR	Medicine	Data related	0	0	6	6	10		22
intron	Genetics	Gene	0	0	6	8	8		22
cgMLST	Genetics	Methods	0	0	0	3	19		22
MGD	Genetics	Data related	0	6	9	4	2		21
chromatin	Genetics	Gene	0	0	7	7	7		21
heterozygous	Genetics	Gene	2	1	3	7	8		21
MLVA	Genetics	Genetics term	0	0	5	12	4		21
multivariate	Genetics	Genetics term	0	1	8	7	5		21
ORF	Genetics	Genetics term	1	0	10	4	6		21
VCF	Genetics	Genetics term	0	0	0	8	13		21
influenza	Medicine	Pathogen	2	1	4	7	7		21
ClinGen	Genetics	Software	0	0	0	4	17		21
UBQ	Genetics	Biologicals	0	0	5	7	8		20
healthcare	Medicine	Clinical	0	0	6	4	10		20
physician	Medicine	Clinical	0	1	2	7	10		20
Crohn's disease	Medicine	Disease	1	0	11	4	4		20
nucleic	Genetics	Gene	1	1	6	3	9		20
pharmacogenomics	Medicine	Genetics term	0	1	4	8	7		20
SNV	Genetics	Genetics term	0	0	3	7	10		20
HiSeq	Genetics	Methods	0	0	1	9	10		20
MRI	Medicine	Methods	0	1	8	5	6		20
Gaussian	Statistics	Statistics	1	2	3	7	7		20
MRM	Proteomics	Statistics	0	0	3	9	8		20
PFS	Proteomics	Statistics	0	0	4	7	9		20
quantitation	Statistics	Statistics	2	2	9	5	2		20
PGD	Medicine	Clinical	0	2	5	6	6		19
Ensembl	Genetics	Data related	0	0	9	3	7		19
mzML	Proteomics	Data related	0	0	10	6	3		19
germline	Genetics	Genetics term	0	2	4	5	8		19
isotope	Genetics	Methods	0	1	12	3	3		19
Shotgun proteomics	Proteomics	Methods	0	0	12	1	6		19
C.elegans	Biology	Organism	0	3	7	6	3		19
Holstein	Genetics	Organism	0	0	5	4	10		19
AUC	Proteomics	Statistics	0	1	3	5	10		19
efficacy	Statistics	Statistics	0	1	3	8	7		19
metadata	General	Data related	0	0	7	4	7		18
OMIM	Genetics	Data related	0	0	7	5	6		18
CLL	Medicine	Disease	0	0	4	10	4		18
MTB	Medicine	Disease	0	0	4	4	10		18
SCC	Medicine	Disease	2	0	3	7	6		18
CNA	Genetics	Genetics term	0	0	7	5	6		18
chromatography	Proteomics	Methods	2	2	6	4	4		18
PCR	Genetics	Methods	4	2	8	3	1		18
QconCAT	Proteomics	Software	0	0	8	8	2		18
NCI	Medicine	Company/Institute	1	1	6	4	5		17
NIST	General	Company/Institute	0	3	6	4	4		17
Diabetes	Medicine	Disease	0	0	3	4	10		17
mCRC	Medicine	Disease	0	0	2	5	10		17
ATG	Genetics	Gene	1	2	4	8	2		17
bacterial genome	Genetics	Gene	0	0	3	4	10		17
Indel	Genetics	Genetics term	0	0	4	9	4		17
transgenic	Genetics	Genetics term	0	1	10	4	2		17
Affymetrix GeneChip	Genetics	Methods	0	2	13	2	0		17
HTS	General	Methods	0	0	2	7	8		17
in vitro	General	Methods	0	1	5	5	6		17
multiplex	Genetics	Methods	0	0	7	8	2		17
Shotgun	Genetics	Methods	0	0	6	7	4		17
proteomic	Proteomics	Proteomics	0	1	7	5	4		17
recurrence	Statistics	Statistics	0	0	5	4	8		17
mitochondrial	Biology	Biologicals	0	1	8	2	5		16
TKI	Medicine	Biologicals	0	0	3	7	6		16
disease gene	Medicine	Disease	0	1	5	4	6		16
melanoma	Medicine	Disease	1	1	3	5	6		16
proband	Genetics	Gene	0	1	5	2	8		16
MAF	Genetics	Genetics term	0	0	4	6	6		16
MIC	Proteomics	Methods	0	0	5	4	7		16
relevance	Statistics	Statistics	0	2	7	5	2		16
IgG	Medicine	Biologicals	0	1	8	2	4		15
barcode	General	Clinical	0	0	3	5	7		15
immunotherapy	Medicine	Clinical	0	1	1	2	11		15
PDX	Medicine	Clinical	0	0	0	3	12		15
cardiovascular disease	Medicine	Disease	0	2	4	3	6		15
CVD	Medicine	Disease	0	0	3	6	6		15
Docker	Genetics	Gene	0	0	0	1	14		15
Myc	Genetics	Gene	0	0	4	4	7		15
ABO	Medicine	Methods	2	1	4	5	3		15
optimization	Statistics	Statistics	1	0	5	4	5		15
actin	General	Biologicals	0	0	3	5	6		14
DST	Genetics	Biologicals	0	0	2	4	8		14
urine	Medicine	Biologicals	0	0	8	6	0		14
gene therapy	Medicine	Clinical	1	1	4	4	4		14
infertility	Medicine	Clinical	0	0	3	5	6		14
oncologist	Medicine	Clinical	0	0	1	3	10		14
Abi	Genetics	Company/Institute	2	5	6	0	1		14
protein database	Proteomics	Data related	2	0	7	2	3		14
AtN	Medicine	Disease	0	0	1	13	0		14
autism	Medicine	Disease	0	0	3	4	7		14
cardiovascular	Medicine	Disease	0	0	4	3	7		14
diagnosis disease	Medicine	Disease	0	0	5	2	7		14
tumor gene	Medicine	Disease	1	3	3	5	2		14
chromosomal	Genetics	Gene	0	0	5	3	6		14
De novo	Genetics	Gene	0	0	1	11	2		14
novo genome	Genetics	Gene	0	1	2	4	7		14
viral genome	Genetics	Gene	1	3	3	2	5		14
ANI	Genetics	Genetics term	0	0	4	5	5		14
gene rearrangement	Genetics	Genetics term	0	0	5	7	2		14
heritability	Genetics	Genetics term	0	0	2	3	9		14
somatic	Genetics	Genetics term	0	0	2	4	8		14
AAV	Genetics	Methods	1	1	2	4	6		14
CGP	Genetics	Methods	0	0	1	5	8		14
PCR DNA	Genetics	Methods	1	0	7	4	2		14
microbe	Biology	Pathogen	0	1	4	5	4		14
PPV	Medicine	Pathogen	0	1	2	3	8		14
Mascot	Proteomics	Software	0	0	8	5	1		14
ANOVA	Statistics	Statistics	0	0	8	4	2		14
GAPDH	Genetics	Biologicals	0	0	1	8	4		13
IGH	Medicine	Biologicals	1	3	3	4	2		13
WNT	Genetics	Biologicals	0	0	6	2	5		13
pathologist	Medicine	Clinical	0	1	4	3	5		13
genomic disease	Medicine	Disease	0	0	2	3	8		13
Pseudogene	Genetics	Gene	0	0	7	2	4		13
TAA	Genetics	Gene	0	0	1	9	3		13
TCGA	Genetics	Gene	0	0	0	3	10		13
template	Genetics	Gene	4	1	6	0	2		13
phylogeny	Genetics	Genetics term	0	0	4	5	4		13
NIPT	Medicine	Methods	0	0	0	3	10		13
SBT	Genetics	Methods	2	0	4	5	2		13
spectrometry proteins	Proteomics	Methods	0	0	6	2	5		13
proteomics proteome	Proteomics	Proteomics	0	0	10	2	1		13
targeted proteomics	Proteomics	Proteomics	0	0	2	7	4		13
RSD	Proteomics	Statistics	0	0	7	4	2		13
Spearman	Statistics	Statistics	1	1	4	2	5		13
ATP	General	Biologicals	0	1	7	1	3		12
saliva	General	Biologicals	0	0	5	2	5		12
HPO	Medicine	Clinical	0	0	0	1	11		12
SMA	Medicine	Disease	0	1	4	3	4		12
orthologous gene	Genetics	Gene	0	0	8	3	1		12
putative gene	Genetics	Gene	0	1	3	5	3		12
RNAi	Genetics	Gene	0	1	8	3	0		12
cytogenetics	Genetics	Genetics term	0	0	6	2	4		12
epigenetic	Genetics	Genetics term	0	0	5	4	3		12
geneticist	Genetics	Genetics term	0	0	1	3	8		12
BeadChip	Genetics	Methods	0	0	5	3	4		12
CGH	Genetics	Methods	1	1	8	1	1		12
in vitro in vivo	General	Methods	1	0	4	2	5		12
WGBS	Genetics	Methods	0	0	0	2	10		12
microbiome	Biology	Pathogen	0	0	1	4	7		12
VRE	Medicine	Pathogen	0	0	2	0	10		12
protein proteomics	Proteomics	Proteomics	0	0	8	1	3		12
Bonferroni	Statistics	Statistics	0	0	4	3	5		12
Bruijn	Statistics	Statistics	0	0	5	4	3		12
EQA	General	Statistics	0	0	4	4	4		12
PRM	Proteomics	Statistics	0	0	0	11	1		12
